# Supplementary material for: Synthesis and Characterization of Preacinetobactin and 5-Phenyl Preacinetobactin
Source: Molecules. 2022 Jun 9;27(12):3688. doi: 10.3390/molecules27123688 (PMC9227331; doi:10.3390/molecules27123688)
Supplement: Supplementary file 1 [file molecules-27-03688-s001.zip]

Archive with 1 entries (1 files):
- molecules-1736144-supplementary.pdf
